# Supplementary material for: The Citrus Laccase Gene CsLAC18 Contributes to Cold Tolerance
Source: Int J Mol Sci. 2022 Nov 22;23(23):14509. doi: 10.3390/ijms232314509 (PMC9737282; doi:10.3390/ijms232314509)
Supplement: Supplementary file 1 [file ijms-23-14509-s001.zip]

Archive with 3 entries (3 files):
- Supplementary Figure S1-S5.pdf
- Supplementary Table S1  Tissue expression patterns of CsLAC18.xlsx
- Supplementary Table S2 Primers used in this study.xlsx
