# Supplementary material for: The Citrus Laccase Gene CsLAC18 Contributes to Cold Tolerance
Source: Int J Mol Sci. 2022 Nov 22;23(23):14509. doi: 10.3390/ijms232314509 (PMC9737282; doi:10.3390/ijms232314509)
Supplement: Supplementary file 1 [file ijms-23-14509-s001.zip › Supplementary Table S1 Tissue expression patterns of CsLAC18.xlsx]

## Sheet: Table S1
Table S1 Tissue expression patterns of CsLAC18
Samples	FPKM/RPKM	Details
citrus_A_C1_r1	0.0663291	Citrus junos; 2x (diploid); fourth or fifth leaf from the plant top
citrus_A_C1_r2	0	Citrus junos; 2x (diploid); fourth or fifth leaf from the plant top
citrus_A_C2_r1	0.0687689	Citrus junos; 4x (double diploid); fourth or fifth leaf from the plant top
citrus_C_d120_r1	0	Citrus sinensis; peel; 120 day after flowering
citrus_C_d120_r2	0	Citrus sinensis; peel; 120 day after flowering
citrus_C_d150_r1	0	Citrus sinensis; peel; 150 day after flowering
citrus_C_d150_r2	0	Citrus sinensis; peel; 150 day after flowering
citrus_C_d170_r1	0	Citrus sinensis; pulp; 170 days after flowering
citrus_C_d170_r2	0.394265	Citrus sinensis; pulp; 170 days after flowering
citrus_C_d190_r1	0	Citrus sinensis; pulp; 190 days after flowering
citrus_C_d190_r2	0.1009	Citrus sinensis; pulp; 190 days after flowering
citrus_C_d210_r1	0	Citrus sinensis; pulp; 210 days after flowering
citrus_C_d210_r2	0	Citrus sinensis; pulp; 210 days after flowering
citrus_C_L45_C1_r1	2.54478	Citrus sinensis; fruit; [JA2]; 45 days postanthesis
citrus_C_L45_C1_r2	2.38631	Citrus sinensis; fruit; [JA3]; 45 days postanthesis
citrus_C_L45_C1_r3	2.40487	Citrus sinensis; fruit; [JA4]; 45 days postanthesis
citrus_C_L45_C2_r1	2.90121	Citrus sinensis; fruit; [JB1]; 45 days postanthesis
citrus_C_L45_C2_r2	2.66498	Citrus sinensis; fruit; [JB2]; 45 days postanthesis
citrus_C_L45_C2_r3	1.1123	Citrus sinensis; fruit; [JB3]; 45 days postanthesis
citrus_C_L45_C3_r1	1.65709	Citrus sinensis; fruit; [JN2]; 45 days postanthesis
citrus_C_L45_C3_r2	2.12438	Citrus sinensis; fruit; [JN3]; 45 days postanthesis
citrus_C_L45_C3_r3	1.99175	Citrus sinensis; fruit; [JN4]; 45 days postanthesis
citrus_C_L45_C4_r1	1.6158	Citrus sinensis; fruit; [JX2]; 45 days postanthesis
citrus_C_L45_C4_r2	2.25423	Citrus sinensis; fruit; [JX3]; 45 days postanthesis
citrus_C_L45_C4_r3	1.0475	Citrus sinensis; fruit; [JX4]; 45 days postanthesis
citrus_C_L142_C5_r1	7.62444	Citrus sinensis; fruit; [SA1_A1R1]; 142 days postanthesis
citrus_C_L142_C5_r2	1.93199	Citrus sinensis; fruit; [SA2_A2R1]; 142 days postanthesis
citrus_C_L142_C5_r3	0.622564	Citrus sinensis; fruit; [SA6_A6R1]; 142 days postanthesis
citrus_C_L142_C6_r1	0	Citrus sinensis; fruit; [SB2]; 142 days postanthesis
citrus_C_L142_C6_r2	0	Citrus sinensis; fruit; [SB4]; 142 days postanthesis
citrus_C_L142_C6_r3	0	Citrus sinensis; fruit; [SB6]; 142 days postanthesis
citrus_C_L142_C7_r1	0.212389	Citrus sinensis; fruit; [SN2]; 142 days postanthesis
citrus_C_L142_C7_r2	0.306435	Citrus sinensis; fruit; [SN4]; 142 days postanthesis
citrus_C_L142_C7_r3	0.10715	Citrus sinensis; fruit; [SN6]; 142 days postanthesis
citrus_C_L142_C8_r1	0.112512	Citrus sinensis; fruit; [SX4]; 142 days postanthesis
citrus_C_L142_C8_r2	0.111481	Citrus sinensis; fruit; [SX5]; 142 days postanthesis
citrus_C_L142_C8_r3	0.113891	Citrus sinensis; fruit; [SX7]; 142 days postanthesis
citrus_C_d70_C1_r1	0.111267	Citrus sinensis; endocarps; [DH70/T5]; 70 days after full bloom
citrus_C_d70_C1_r2	0.111566	Citrus sinensis; endocarps; [DH70/T5]; 70 days after full bloom
citrus_C_d70_C2_r1	0.110247	Citrus sinensis; endocarps; [BT70/T6]; 70 days after full bloom
citrus_C_d70_C2_r2	0.11015	Citrus sinensis; endocarps; [BT70/T6]; 70 days after full bloom
citrus_C_d50_C3_r1	0.327346	Citrus sinensis; endocarps; [DH50/T7]; 50 days after full bloom
citrus_C_d50_C3_r2	0.328499	Citrus sinensis; endocarps; [DH50/T7]; 50 days after full bloom
citrus_C_d50_C2_r1	0.4731	Citrus sinensis; endocarps; [BT50/T8]; 50 days after full bloom
citrus_C_d50_C2_r2	0.583496	Citrus sinensis; endocarps; [BT50/T8]; 50 days after full bloom
citrus_E_C1_P1_L0_r1	0	Citrus sinensis; seedling; root tips; C. sinensis_control_citrus root
citrus_E_C1_P1_L0_r2	0	Citrus sinensis; seedling; root tips; C. sinensis_control_citrus root
citrus_E_C1_P2_L1_r1	0	Citrus sinensis; seedling; root tips; C. sinensis_Al_citrus root
citrus_E_C1_P2_L1_r2	0	Citrus sinensis; seedling; root tips; C. sinensis_Al_citrus root
citrus_E_C2_P1_r1	0	Citrus sinensis; calyx abscission zone; Huanglongbing; drop
citrus_E_C2_P1_r2	0	Citrus sinensis; calyx abscission zone; Huanglongbing; drop
citrus_E_C2_P2_r1	0	Citrus sinensis; calyx abscission zone; Huanglongbing; retain
citrus_E_C2_P2_r2	0	Citrus sinensis; calyx abscission zone; Huanglongbing; retain
citrus_E_C2_P3_r1	0	Citrus sinensis; calyx abscission zone; Healthy; retain
citrus_E_C2_P3_r2	0	Citrus sinensis; calyx abscission zone; Healthy; retain
citrus_E_C3_L150_r1	0.0956492	Citrus sinensis; pericarp; 150 days after bloom
citrus_E_C3_L180_r1	0.084421	Citrus sinensis; pericarp; 180 days after bloom
citrus_E_C3_L180_r2	0.0661677	Citrus sinensis; pericarp; 180 days after bloom
citrus_E_C3_L180_r3	0.0840862	Citrus sinensis; pericarp; 180 days after bloom
citrus_E_C3_L210_r1	0	Citrus sinensis; pericarp; 210 days after bloom
citrus_I_S12_r1	0	Citrus junos;root;6.5(ph_treatment)
citrus_I_S12_r2	0	Citrus junos;root;6.5(ph_treatment)
citrus_I_S12_r3	0	Citrus junos;root;6.5(ph_treatment)
citrus_I_S13_r3	0	Citrus junos;root;8(ph_treatment)
citrus_I_S13_r1	0.0408634	Citrus junos;root;8(ph_treatment)
citrus_I_S13_r2	0	Citrus junos;root;8(ph_treatment)
citrus_I_S14_r1	0.0430673	Citrus junos;root;9.5(ph_treatment)
citrus_I_S14_r2	0	Citrus junos;root;9.5(ph_treatment)
citrus_I_S14_r3	0	Citrus junos;root;9.5(ph_treatment)
citrus_I_S15_r1	0	Citrus sinensis;calyx abscission zone;Dd2;Huanglongbing;drop;Hamlin
citrus_I_S15_r2	0	Citrus sinensis;calyx abscission zone;Dd2;Huanglongbing;drop;Hamlin
citrus_I_S16_r1	0.036304	Citrus sinensis;calyx abscission zone;Dh1;Healthy;drop;Hamlin
citrus_I_S16_r2	0.0182035	Citrus sinensis;calyx abscission zone;Dh1;Healthy;drop;Hamlin
citrus_I_S17_r2	0	Citrus sinensis;calyx abscission zone;Dh2;Healthy;drop;Hamlin
citrus_I_S17_r1	0	Citrus sinensis;calyx abscission zone;Dh2;Healthy;drop;Hamlin
citrus_I_S18_r2	0	Citrus sinensis;calyx abscission zone;Huanglongbing;retain;Hamlin
citrus_I_S18_r1	0	Citrus sinensis;calyx abscission zone;Huanglongbing;retain;Hamlin
citrus_I_S19_r2	0	Citrus sinensis;calyx abscission zone;Healthy;retain;Hamlin
citrus_I_S19_r1	0.0170094	Citrus sinensis;calyx abscission zone;Healthy;retain;Hamlin
citrus_I_S20_r2	0	Citrus sinensis;leaves;control;seedling
citrus_I_S20_r1	0	Citrus sinensis;leaves;control;seedling
citrus_I_S21_r2	0	Citrus sinensis;leaves;Aluminum for 18 weeks;seedling
citrus_I_S21_r1	0	Citrus sinensis;leaves;Aluminum for 18 weeks;seedling
citrus_I_S22_r2	0.189269	Newhall sweet orange (Citrus sinensis Osbeck);pericarp;90 DAB;fruits
citrus_I_S22_r3	0.0759139	Newhall sweet orange (Citrus sinensis Osbeck);pericarp;90 DAB;fruits
citrus_I_S22_r1	0.136596	Newhall sweet orange (Citrus sinensis Osbeck);pericarp;90 DAB;fruits
citrus_I_S23_r1	0.112449	Newhall sweet orange (Citrus sinensis Osbeck);pericarp;120 DAB;fruits
citrus_I_S23_r3	0.123568	Newhall sweet orange (Citrus sinensis Osbeck);pericarp;120 DAB;fruits
citrus_I_S23_r2	0.0884838	Newhall sweet orange (Citrus sinensis Osbeck);pericarp;120 DAB;fruits
citrus_I_S24_r1	0	Newhall sweet orange (Citrus sinensis Osbeck);pericarp;150 DAB;fruits
citrus_I_S24_r2	0.0619493	Newhall sweet orange (Citrus sinensis Osbeck);pericarp;150 DAB;fruits
citrus_I_S25_r1	0	Newhall sweet orange (Citrus sinensis Osbeck);pericarp;210 DAB;fruits
citrus_I_S25_r2	0.0443141	Newhall sweet orange (Citrus sinensis Osbeck);pericarp;210 DAB;fruits
citrus_I_S26_r1	0	Citrus sinensis;leaves;T01 pH 2.5;treatment for 9 monthes;seedling
citrus_I_S27_r1	0	Citrus sinensis;leaves;T02 pH 6;treatment for 9 monthes;seedling
citrus_I_S28_r1	0	Citrus sinensis;leaves;T03 pH 6;treatment for 9 monthes;seedling
citrus_I_S29_r1	0	Citrus sinensis;leaves;T04 pH 6;treatment for 9 monthes;seedling
citrus_I_S30_r1	0	Citrus sinensis;leaves;T10 pH 2.5;treatment for 9 monthes;seedling
citrus_I_S31_r1	0	Citrus sinensis;mandarine type
citrus_I_S31_r3	0	Citrus sinensis;mandarine type
citrus_I_S31_r2	0	Citrus sinensis;mandarine type
citrus_I_S32_r1	0	Citrus sinensis;orange type with red flesh
citrus_I_S32_r3	0	Citrus sinensis;orange type with red flesh
citrus_I_S32_r2	0	Citrus sinensis;orange type with red flesh
citrus_I_S33_r1	0	Citrus sinensis;orange type with yellow flesh
citrus_I_S33_r3	0	Citrus sinensis;orange type with yellow flesh
citrus_I_S33_r2	0	Citrus sinensis;orange type with yellow flesh
citrus_I_S34_r3	0	Citrus sinensis;transgenic plant;OE28;leaf;two years;mature
citrus_I_S34_r2	0	Citrus sinensis;transgenic plant;OE28;leaf;two years;mature
citrus_I_S34_r1	0	Citrus sinensis;transgenic plant;OE28;leaf;two years;mature
citrus_I_S35_r3	0	Citrus sinensis;transgenic plant;OE13;leaf;two years;mature
citrus_I_S35_r2	0	Citrus sinensis;transgenic plant;OE13;leaf;two years;mature
citrus_I_S35_r1	0	Citrus sinensis;transgenic plant;OE13;leaf;two years;mature
citrus_I_S36_r3	0	Citrus sinensis;Wildtype plant;WJwt;leaf;two years;mature
citrus_I_S36_r2	0	Citrus sinensis;Wildtype plant;WJwt;leaf;two years;mature
citrus_I_S36_r1	0	Citrus sinensis;Wildtype plant;WJwt;leaf;two years;mature
citrus_I_S37_r1	0	Citrus sinensis;ten years;root-C-3
citrus_I_S37_r2	0	Citrus sinensis;ten years;root-C-2
citrus_I_S37_r3	0	Citrus sinensis;ten years;root-C-1
citrus_I_S38_r3	0.109763	Citrus sinensis;ten years;root-B-1
citrus_I_S38_r2	0	Citrus sinensis;ten years;root-B-2
citrus_I_S38_r1	0	Citrus sinensis;ten years;root-B-3
citrus_I_S39_r1	0	Citrus sinensis;ten years;root-A-3
citrus_I_S39_r3	0.0296648	Citrus sinensis;ten years;root-A-1
citrus_I_S39_r2	0.0317027	Citrus sinensis;ten years;root-A-2
citrus_I_S40_r3	0	Citrus sinensis;Breaker;P Romero and MT Lafuente;Oct-18;Navelate;230 days after bloom
citrus_I_S40_r2	0	Citrus sinensis;Breaker;P Romero and MT Lafuente;Oct-18;Navelate;230 days after bloom
citrus_I_S40_r1	0	Citrus sinensis;Breaker;P Romero and MT Lafuente;Oct-18;Navelate;230 days after bloom
citrus_I_S41_r3	0	Citrus sinensis;Breaker;P Romero and MT Lafuente;Oct-18;Pinalate;230 days after bloom
citrus_I_S41_r2	0	Citrus sinensis;Breaker;P Romero and MT Lafuente;Oct-18;Pinalate;230 days after bloom
citrus_I_S41_r1	0	Citrus sinensis;Breaker;P Romero and MT Lafuente;Oct-18;Pinalate;230 days after bloom
citrus_I_S42_r3	0	Citrus sinensis;Colored;P Romero and MT Lafuente;Nov-18;Navelate;260 days after bloom
citrus_I_S42_r2	0.0421276	Citrus sinensis;Colored;P Romero and MT Lafuente;Nov-18;Navelate;260 days after bloom
citrus_I_S42_r1	0.0409549	Citrus sinensis;Colored;P Romero and MT Lafuente;Nov-18;Navelate;260 days after bloom
citrus_I_S43_r3	0	Citrus sinensis;Colored;P Romero and MT Lafuente;Nov-18;Pinalate;260 days after bloom
citrus_I_S43_r2	0	Citrus sinensis;Colored;P Romero and MT Lafuente;Nov-18;Pinalate;260 days after bloom
citrus_I_S43_r1	0	Citrus sinensis;Colored;P Romero and MT Lafuente;Nov-18;Pinalate;260 days after bloom
citrus_I_S44_r3	0	Citrus sinensis;Full Colored;P Romero and MT Lafuente;Feb-19;Navelate;330 days after bloom
citrus_I_S44_r2	0	Citrus sinensis;Full Colored;P Romero and MT Lafuente;Feb-19;Navelate;330 days after bloom
citrus_I_S44_r1	0	Citrus sinensis;Full Colored;P Romero and MT Lafuente;Feb-19;Navelate;330 days after bloom
citrus_I_S45_r2	0	Citrus sinensis;Full Colored;P Romero and MT Lafuente;Feb-19;Pinalate;330 days after bloom
citrus_I_S45_r1	0	Citrus sinensis;Full Colored;P Romero and MT Lafuente;Feb-19;Pinalate;330 days after bloom
citrus_I_S45_r3	0	Citrus sinensis;Full Colored;P Romero and MT Lafuente;Feb-19;Pinalate;330 days after bloom
citrus_I_S46_r2	0	Citrus sinensis;Mature Green;P Romero and MT Lafuente;Sep-18;Navelate;190 days after bloom
citrus_I_S46_r1	0.0420664	Citrus sinensis;Mature Green;P Romero and MT Lafuente;Sep-18;Navelate;190 days after bloom
citrus_I_S46_r3	0	Citrus sinensis;Mature Green;P Romero and MT Lafuente;Sep-18;Navelate;190 days after bloom
citrus_I_S47_r1	0	Citrus sinensis;Mature Green;P Romero and MT Lafuente;Sep-18;Pinalate;190 days after bloom
citrus_I_S47_r2	0.0428189	Citrus sinensis;Mature Green;P Romero and MT Lafuente;Sep-18;Pinalate;190 days after bloom
citrus_I_S47_r3	0	Citrus sinensis;Mature Green;P Romero and MT Lafuente;Sep-18;Pinalate;190 days after bloom
citrus_I_S48_r3	0	Citrus sinensis;leaf;D3_3;mature
citrus_I_S48_r2	0	Citrus sinensis;leaf;D3_2;mature
citrus_I_S48_r1	0	Citrus sinensis;leaf;D3_1;mature
citrus_I_S49_r2	0	Citrus sinensis;leaf;D4_2;mature
citrus_I_S49_r3	0	Citrus sinensis;leaf;D4_3;mature
citrus_I_S49_r1	0	Citrus sinensis;leaf;D4_1;mature
citrus_I_S50_r2	0	Citrus sinensis;leaf;O15_2;mature
citrus_I_S50_r3	0	Citrus sinensis;leaf;O15_3;mature
citrus_I_S50_r1	0	Citrus sinensis;leaf;O15_1;mature
citrus_I_S51_r2	0	Citrus sinensis;leaf;O2_2;mature
citrus_I_S51_r3	0	Citrus sinensis;leaf;O2_3;mature
citrus_I_S51_r1	0	Citrus sinensis;leaf;O2_1;mature
citrus_I_S52_r2	0	Citrus sinensis;leaf;WT_2;mature
citrus_I_S52_r1	0	Citrus sinensis;leaf;WT_1;mature
citrus_I_S52_r3	0	Citrus sinensis;leaf;WT_3;mature
citrus_I_S53_r2	0	Citrus sinensis x Citrus trifoliata;non-transgenic_2;Leaf;2 years
citrus_I_S53_r1	0	Citrus sinensis x Citrus trifoliata;non-transgenic_1;Leaf;2 years
citrus_I_S53_r3	0	Citrus sinensis x Citrus trifoliata;non-transgenic_3;Leaf;2 years
citrus_I_S54_r3	0	Citrus sinensis x Citrus trifoliata;FT-transgenic_3;Leaf;2 years
citrus_I_S54_r2	0	Citrus sinensis x Citrus trifoliata;FT-transgenic_2;Leaf;2 years
citrus_I_S54_r1	0	Citrus sinensis x Citrus trifoliata;FT-transgenic_1;Leaf;2 years
citrus_I_S55_r2	0	Citrus sinensis;leaf;mature;SWO-control6-1
citrus_I_S55_r1	0	Citrus sinensis;leaf;mature;SWO-control6-2
citrus_I_S56_r2	0	Citrus sinensis;root;mature;OR2_mRNA
citrus_I_S56_r3	0.17474	Citrus sinensis;root;mature;OR1_mRNA
citrus_I_S56_r1	0	Citrus sinensis;root;mature;OR3_mRNA
citrus_I_S57_r3	0.928888	Citrus sinensis;leaf;mature;OY1_mRNA
citrus_I_S57_r2	0.371062	Citrus sinensis;leaf;mature;OY2_mRNA
citrus_I_S57_r1	0.680958	Citrus sinensis;leaf;mature;OY3_mRNA
citrus_I_S58_r2	0	Citrus sinensis;leaf;mature;SWO-treatment6-1
citrus_I_S58_r1	0	Citrus sinensis;leaf;mature;SWO-treatment6-2
citrus_I_S59_r1	0	Citrus sinensis;leaf;mature;SWO-control24-2
citrus_I_S59_r2	0.0246736	Citrus sinensis;leaf;mature;SWO-control24-1
citrus_I_S60_r1	0	Citrus sinensis;leaf;mature;DH-D48-3
citrus_I_S60_r2	0	Citrus sinensis;leaf;mature;DH-D48-2
citrus_I_S61_r2	0	Citrus sinensis;leaf;mature;SWO-T24-1
citrus_I_S61_r1	0	Citrus sinensis;leaf;mature;SWO-T24-2
citrus_I_S62_r2	0	Citrus sinensis;leaf;mature;SWO-T48-1
citrus_I_S62_r1	0.0254581	Citrus sinensis;leaf;mature;SWO-T48-2
citrus_I_S63_r4	10.4933	Citrus sinensis;V3_4;leaf;1 year
citrus_I_S63_r2	3.99749	Citrus sinensis;V3_2;leaf;1 year
citrus_I_S63_r3	9.19682	Citrus sinensis;V3_3;leaf;1 year
citrus_I_S63_r1	3.32148	Citrus sinensis;V3_1;leaf;1 year
citrus_I_S64_r4	6.47591	Citrus sinensis;V4_4;leaf;1 year
citrus_I_S64_r2	9.56467	Citrus sinensis;V4_2;leaf;1 year
citrus_I_S64_r3	7.87589	Citrus sinensis;V4_3;leaf;1 year
citrus_I_S64_r1	9.67656	Citrus sinensis;V4_1;leaf;1 year
citrus_I_S65_r2	0	Citrus sinensis;V5_2;leaf;1 year
citrus_I_S65_r4	2.31479	Citrus sinensis;V5_4;leaf;1 year
citrus_I_S65_r3	7.20369	Citrus sinensis;V5_3;leaf;1 year
citrus_I_S65_r1	0.704873	Citrus sinensis;V5_1;leaf;1 year
citrus_I_S66_r2	6.2447	Citrus sinensis;V6_2;leaf;1 year
citrus_I_S66_r4	5.58415	Citrus sinensis;V6_4;leaf;1 year
citrus_I_S66_r3	5.50309	Citrus sinensis;V6_3;leaf;1 year
citrus_I_S66_r1	2.44882	Citrus sinensis;V6_1;leaf;1 year
AJTC_Fe_m12_r2	0	AJTC; flesh; December; r2
AJTC_Fe_m12_r1	0	AJTC; flesh; December; r1
AJTC_Fe_m12_r3	0	AJTC; flesh; December; r3
AJTC_Fe_m9_r3	0	AJTC; flesh; September; r3
AJTC_Fe_m9_r1	0	AJTC; flesh; September; r1
AJTC_Fe_m9_r2	0	AJTC; flesh; September; r2
AL_Fe_m12_r1	0	AL; flesh; December; r1
AL_Fe_m12_r3	0	AL; flesh; December; r3
AL_Fe_m12_r2	0	AL; flesh; December; r2
AL_Fe_m9_r1	0	AL; flesh; September; r1
AL_Fe_m9_r3	0	AL; flesh; September; r3
AL_Fe_m9_r2	0	AL; flesh; September; r2
BO_Bag_MPc_r1	0	BO; bagging; pericarp of mature fruit; r1
BO_Bag_MPc_r2	0	BO; bagging; pericarp of mature fruit; r2
BO_Bag_MPc_r3	0	BO; bagging; pericarp of mature fruit; r3
BO_LT_Fe_r1	0	BO; low temperature; flesh; r1
BO_LT_Fe_r2	0	BO; low temperature; flesh; r2
BO_LT_Pc_r1	0	BO; low temperature; pericarp; r1
BO_LT_Pc_r2	0	BO; low temperature; pericarp; r2
BO_MPc_r1	0	BO; pericarp of mature fruit; r1
BO_MPc_r2	0	BO; pericarp of mature fruit; r2
BO_MPc_r3	0	BO; pericarp of mature fruit; r3
BO_RT_Fe_r2	0	BO; room temperature; flesh; r2
BO_RT_Fe_r1	0	BO; room temperature; flesh; r1
BO_RT_Pc_r2	0	BO; room temperature; pericarp; r2
BO_RT_Pc_r1	0	BO; room temperature; pericarp; r1
HAL_Fe_m12_r1	0	HAL; flesh; December; r1
HAL_Fe_m12_r3	0	HAL; flesh; December; r3
HAL_Fe_m12_r2	0	HAL; flesh; December; r2
HAL_Fe_m9_r2	0	HAL; flesh; September; r2
HAL_Fe_m9_r1	0	HAL; flesh; September; r1
HAL_Fe_m9_r3	0	HAL; flesh; September; r3
HNSC_Fe_r1	0	HNSC; flesh; r1
HNSC_Fe_r2	0	HNSC; flesh; r2
HNSC_Lf_r2	0	HNSC; leaf; r2
HNSC_Lf_r1	0	HNSC; leaf; r1
LQ_Fe_r3	0	LQ; flesh; r3
LQ_Fe_r1	0	LQ; flesh; r1
LQ_Fe_r2	0	LQ; flesh; r2
LQ_Pc_r2	0	LQ; pericarp; r2
LQ_Pc_r1	0	LQ; pericarp; r1
LQ_Pc_r3	0	LQ; pericarp; r3
SWO1_Lf_r3	0.974303	SWO1; leaf; r3
SWO1_Lf_r2	0.492969	SWO1; leaf; r2
SWO1_Lf_r1	1.22146	SWO1; leaf; r1
SWO_AE_r2	0.272059	SWO; late-stage ovules; r2
SWO_AE_r3	0.0855542	SWO; late-stage ovules; r3
SWO_AE_r1	0.312764	SWO; late-stage ovules; r1
SWO_BE_r3	0	SWO; early-stage ovules; r3
SWO_BE_r2	0.0370577	SWO; early-stage ovules; r2
SWO_BE_r1	0	SWO; early-stage ovules; r1
SWO_DHC_r2	0	SWO; doubled haploid callus; r2
SWO_DHC_r1	0	SWO; doubled haploid callus; r1
SWO_DHC_r3	0	SWO; doubled haploid callus; r3
SWO_DiC_L1_r3	0	SWO; diploid callus; Line1; r3
SWO_DiC_L1_r1	0.0565945	SWO; diploid callus; Line1; r1
SWO_DiC_L1_r2	0	SWO; diploid callus; Line1; r2
SWO_DiC_L2_r2	0	SWO; diploid callus; Line2; r2
SWO_DiC_L2_r1	0	SWO; diploid callus; Line2; r1
SWO_DiC_L2_r3	0	SWO; diploid callus; Line2; r3
SWO_GraftSWO_r3	0	SWO; graftting on SWO; r3
SWO_GraftSWO_r2	0	SWO; graftting on SWO; r2
SWO_GraftSWO_r1	0	SWO; graftting on SWO; r1
SWO_GraftZK_r3	0	SWO; graftting on ZK; r3
SWO_GraftZK_r1	0	SWO; graftting on ZK; r1
SWO_GraftZK_r2	0	SWO; graftting on ZK; r2
SWO_HexC_r3	0	SWO; hexploid callus; r3
SWO_HexC_r1	0	SWO; hexploid callus; r1
SWO_HexC_r2	0	SWO; hexploid callus; r2
SWO_Lf_r2	0	SWO; leaf; r2
SWO_Lf_r3	0	SWO; leaf; r3
SWO_Lf_r1	0	SWO; leaf; r1
SWO_Mfe_r3	0	SWO; flesh of mature fruit; r3
SWO_Mfe_r1	0	SWO; flesh of mature fruit; r1
SWO_Mfe_r2	0	SWO; flesh of mature fruit; r2
SWO_NIC_r2	0	SWO; newly-induced callus; r2
SWO_NIC_r1	0	SWO; newly-induced callus; r1
SWO_NIC_r3	0	SWO; newly-induced callus; r3
SWO_Rt_r2	0	SWO; root; r2
SWO_Rt_r3	0	SWO; root; r3
SWO_Rt_r1	0.306378	SWO; root; r1
SWO_Se_r2	0	SWO; Seed; r2
SWO_Se_r1	0.0580619	SWO; Seed; r1
SWO_Se_r3	0.0381249	SWO; Seed; r3
SWO_TetC_r1	0	SWO; tetraploid callus; r1
SWO_TetC_r3	0	SWO; tetraploid callus; r3
SWO_TetC_r2	0	SWO; tetraploid callus; r2
SWO_YFe_r3	0.28868	SWO; flesh of young fruit; r3
SWO_YFe_r1	0	SWO; flesh of young fruit; r1
SWO_YFe_r2	0.113769	SWO; flesh of young fruit; r2
ZH_Fe_r3	0	ZH; flesh; r3
ZH_Fe_r1	0	ZH; flesh; r1
ZH_Fe_r2	0	ZH; flesh; r2
ZH_Pc_r2	0	ZH; pericarp; r2
ZH_Pc_r3	0	ZH; pericarp; r3
ZH_Pc_r1	0	ZH; pericarp; r1
Note: Gene expression data were obtained from Citrus Pan-genome to Breeding Database (http://citrus.hzau.edu.cn/index.php).
