# Supplementary material for: The Citrus Laccase Gene CsLAC18 Contributes to Cold Tolerance
Source: Int J Mol Sci. 2022 Nov 22;23(23):14509. doi: 10.3390/ijms232314509 (PMC9737282; doi:10.3390/ijms232314509)
Supplement: Supplementary file 1 [file ijms-23-14509-s001.zip › Supplementary Table S2 Primers used in this study.xlsx]

## Sheet: Sheet1
Table S2 Primers used in this study
Gene Name	Forward primer (5' to 3')	Reverse primers(5' to 3')
CsLAC1-01	GAAGGACTCCAGGACCAACA	GTTCCAGGCCTGTCAACAAC
CsLAC1-02	TGGGCTATGGAGAAGGCAAA	AGCAAACACAACTCCCATGC
CsLAC2	GTCGAAAAGCAAGGCCAGAA	GCAGCGTTGATGATCCTCAG
CsLAC3	CAGACGGAGAGAAAGAGCCA	TTAACTTGCACTGTTCCGCC
CsLAC4	TTTTCCTGAACCCAATGCCG	GCCTTCATCCACTGTTAGCG
CsLAC5	AGTGCCTTATCCGTTTCCCA	CGTTGATCAGACGCAGAAGG
CsLAC6	AAGCTCCCTCTCCTCAAACC	AAGCATGGTGTTGTTGGGTC
CsLAC7	GAATAATACTAATGTGAGCAAT	ATGCATAAACCACACTCCTG
CsLAC8	AGTCATCCCATGCACCTTCA	TGAACGTCAAAGTGGCAGTG
CsLAC9	GAGCTCTTATCATCCGCCCT	AGCAGGGATAGAGGTCTCCA
CsLAC10	AAGGCGTAACACCATTGCTG	ATCAATCACCCGCCACAATG
CsLAC11	GGGAACATGACACAGTGCTG	CGTTGGCCTGTGATTGTGAA
CsLAC12	CCACTCTTCCCTTGCTCTGA	GGGGATTGGTCAGCTTTCAC
CsLAC13	TTTATCGCCCTGTGTCTGCT	ATCCACTTCGAAGCTGTCCA
CsLAC14	GCTATGCAAACAGGAGGAGC	CGCAGCATTGATCATTCGGA
CsLAC15	TCACCACTGATTTCCCTGCT	AGTTTCCGAATCCCTCAGCA
CsLAC16-01	GTCGAATCAGCAGTTCGTCACT	GGCTGAATTGGACATTGCGT
CsLAC16-02	AATTTATGCAGGTGGTGATG	GGCTGAATTGGACATTGCGT
CsLAC17	AACATTACCCTCCACTGGCA	ATGAGCATGCCACCACAAAG
CsLAC18	TTAGCCAGGCCCTACAAACA	GAGCTCGTCATTCAGTGCAG
CsLAC19	GCCACACGAAGAGCATTGTA	CCCATCCACTTCGAAGCTGT
CsLAC20	GCTTCTCCGGCATTAATGGG	ACAATACGAGGCCCTGGAAA
CsLAC21	AGGTGGTGAATCATGCTCCA	TTGGAAATGAGCGTGCCAAA
CsLAC22-01	CCCCTTCATTTGCATGGCTT	AATGCCATCTTCAGTCCCCA
CsLAC22-02	ACATCCAGGGCCTCTTTCAA	CGTACGCTGCATCAACTTCA
CsLAC23	TATTGAAGCCAGGCCAGTGA	TGCCCATGGATTTCTCGTCT
CsLAC24	CCGGAGTCCCTTACCCTTTT	AGATACGTCTTCCCCGGAAC
CsLAC18-101YFP	ATGGGATCTACTAGTGAATTCATGGGAGCTTCTCTTCTTCGATCAC	GGGGGTACCGTCGACGGATCCGCACTGAGGAAGATCTGCTGGTGG
CsLAC18-pBI121	GAGAACACGGGGGACTCTAGAATGGGAGCTTCTCTTCTTCGATC	ATAAGGGACTGACCACCCGGGTCAGCACTGAGGAAGATCTG
CsLAC18-pTRV2	AGAAGGCCTCCATGGGGATCCTAGCCAGGCCCTACAAACAGG	TGTCTTCGGGACATGCCCGGGTTCATACTCTAAGATACCAGC
TRV1	ATTGAGGCGAAGTACGATGG	CCATCCACAATTATTTTCCGC
TRV2	ATTCACTGGGAGATGATACGCT
β-actin	GACTCTGGTGATGGTGT	CACTTCATGATGGAGTTGT
